# Supplementary material for: Depuration of Aliarcobacter butzleri and Malaciobacter molluscorum in Comparison with Escherichia coli in Mussels (Mytilus galloprovincialis) and Oysters (Crassostrea gigas)
Source: Pathogens. 2024 Nov 7;13(11):973. doi: 10.3390/pathogens13110973 (PMC11597588; doi:10.3390/pathogens13110973)
Supplement: Supplementary file 1 [file pathogens-13-00973-s001.zip]

Archive with 1 entries (1 files):
- pathogens-3112180-supplementary.pdf
